# Supplementary material for: Genome-wide association study and genomic prediction of white rust resistance in USDA GRIN spinach germplasm
Source: Hortic Res. 2022 Mar 23;9:uhac069. doi: 10.1093/hr/uhac069 (PMC9157682; doi:10.1093/hr/uhac069)
Supplement: Web_Material_uhac069 [file web_material_uhac069.zip]

Archive with 2 entries (2 files):
- S.Figure_WR.xlsx
- S.Table_WR.xlsx
