# Supplementary material for: Genome-wide association study and genomic prediction of white rust resistance in USDA GRIN spinach germplasm
Source: Hortic Res. 2022 Mar 23;9:uhac069. doi: 10.1093/hr/uhac069 (PMC9157682; doi:10.1093/hr/uhac069)
Supplement: Web_Material_uhac069 [file web_material_uhac069.zip › S.Figure_WR.xlsx]

## Sheet: S.Fig1. SNP distr
Supplementary Fig. S1: Distribution of the 13,235 single nucleotide polymorphism (SNP) markers on the six chromosomes of spinach. Spinach chromosomes are on the vertical axis. Chromosome length in Mb is on the horizontal axis, and the color represents the number of SNPs per 1Mb window size, SNP density.

## Sheet: S.Fig2-1.PCA1-10
	Supplementary Fig. S2-1: Population genetic diversity analysis in the association panel consisted of 346 USDA spinach germplasm accessions. Nine 3D graphical plots of the principal component analysis (PCA) drawn by GAPIT 3 in 346 spinach accessions, where PCA=2 to 10.

## Sheet: S.Fig2-2.NJ.tree.PCA1-10
	Supplementary Fig. S2-2: Phylogenetic tree (fan) of sub-populations from 2 to 10 by neighbor-joining (NJ) method drawn by GAPIT 3 in 346 spinach accessions, where PCA=2 to 10.

## Sheet: S.Fig2-3.NJtree.unroot.PCA2-10
	Supplementary Fig. S2-3: Phylogenetic tree (unrooted) of the sub-populations by neighbor-joining (NJ) method drawn by GAPIT 3 in 346 spinach accessions, where PCA=2 to 10.

## Sheet: S.Fig2-4.PC.variance
	Supplementary Fig. S2-4: PCA.eigenValue plot drawn by GAPIT 3 in 346 spinach accessions, where PCA=2 to 10.

## Sheet: S.Fig2-5.NJ.tree.PCA3
Supplementary Fig. S2-5: Phylogenetic tree of two sub-populations by neighbor-joining (NJ) method drawn by GAPIT 3 in 346 spinach accessions, where PCA=2.

## Sheet: S.Fig.S3. GWAS.6.model
Supplementary Fig. S3:Distributions of two types of Manhattan multiple plot (A. circle plot: top left and C. straight plot: bottom) and QQ-plot (B: top right) of GWAS for white rust resistance in 346 spinach accessions based on six models ordered from top to bottom or from center to outside in circle plot: GLM, MLM, SUPER, MLMM, FarmCPU and BLINK using GAPIT3, where the x-axis represents the spin…

## Sheet: S.Fig.S4.Tassel_QQ.Manhattan
	Supplementary Fig. S4: Distribution of Manhattan plot (left) and QQ-plot (right) of GWAS for white rust resistance based on SMR, GLM, and MLM in TASSEL 5. For the Manhattan plot, the x-axis presents the spinach six chromosomes and the y-axis for the LOD (-log(P-value)) value. For the QQ-plot, the x-axis presents LOD (-log(P-value)) value and y-axis for expected LOD (-log(P-value)) value.
								Tassel SMR
								Tassel GLM
								Tassel MLM

## Sheet: S.FigS5.MLM.MLMM
	Supplementary Fig. S5: Distribution of Manhattan plot (left) and QQ-plot (right) of GWAS for white rust resistance based on MLM and MLMM. For the Manhattan plot, the x-axis presents the spinach 6 chromosomes and the y-axis for LOD (-log(P-value)) value. For the QQ-plot, the x-axis presents LOD (-log(P-value)) value and y-axis for expected LOD (-log(P-value)) value.

## Sheet: S.FigS6_SNP.fold
Supplementary Fig. S6: Genomic prediction (r-value) of nine testing folds from 2 fold to 10 fold in three SNP sets, all 13235 SNPs, 40 SNP markers and 9 SNP markers estimated by Bayesian Lasso (BL) (left) and rrBLUP (right) in cross-prediction for white rust resistance in 346 spinach accessions.

[truncated: 1 more sheets: S.FigS7_GP.SNP.number]
