# Supplementary material for: Genome-wide association study and genomic prediction of white rust resistance in USDA GRIN spinach germplasm
Source: Hortic Res. 2022 Mar 23;9:uhac069. doi: 10.1093/hr/uhac069 (PMC9157682; doi:10.1093/hr/uhac069)
Supplement: Web_Material_uhac069 [file web_material_uhac069.zip › S.Table_WR.xlsx]

## Sheet: S.T1_line
Supplementary Table S1 346 USDA spinach accession ID, name, and origin (country and city), population clusters and groups, and their white rust resistance scale
ACCESSION	NAME	ORIGIN	Country	2-cluster	3-cluster	WR_Scale
PI 200882	Cornell ID #50	Afghanistan	Afghanistan	Q1	G1	4.5
PI 207518	Cornell ID #30	Afghanistan	Afghanistan	Q1	G1	2.5
PI 211632	Cornell ID #35	Afghanistan	Afghanistan	Q1	G1	2.5
PI 212119	Cornell ID #5	Afghanistan	Afghanistan	Q1	G1	3
PI 212120	Cornell ID #6	Afghanistan	Afghanistan	Q1	G1	2.5
PI 212328	Cornell ID #7	Afghanistan	Afghanistan	Q1	G1	3.5
PI 219949	Cornell ID #11	Afghanistan	Afghanistan	Q1	G1	5.5
PI 220121	Palak	Afghanistan	Afghanistan	Q1	G1	5
PI 220546	Palek	Baghlān, Afghanistan	Afghanistan	Q1	G1	4.5
PI 220686	Palek	Afghanistan	Afghanistan	Q1	G1	2
PI 256079	Cornell ID #209	Afghanistan	Afghanistan	Q1	G1	5
PI 256080	Cornell ID #210	Afghanistan	Afghanistan	Q1	G1	5
PI 604782	SPI 12/76	Jowzjān, Afghanistan	Afghanistan	Q1	G1	4
PI 604783	SPI 13/79	Afghanistan	Afghanistan	Q1	G1	4
PI 604784	SPI 14/79	Afghanistan	Afghanistan	Q1	G1	5
PI 604787	SPI 108/79	Jowzjān, Afghanistan	Afghanistan	Q1	G1	5
PI 604788	SPI 109/93	Afghanistan	Afghanistan	Q1	G1	5
PI 604789	SPI 110/76	Afghanistan	Afghanistan	Q1	G1	6
PI 604790	SPI 111/80	Afghanistan	Afghanistan	Q1	G1	6
PI 167434	Cavallius	Belgium	Belgium	Q1	G1	4
PI 179588	458	Belgium	Belgium	Q1	G1	5
PI 179590	452	Belgium	Belgium	Q1	G1	5
PI 179591	451	Belgium	Belgium	Q1	G1	5.5
PI 179592	455	Belgium	Belgium	Q1	G1	5.5
PI 179593	450	Belgium	Belgium	Q1	G1	5.5
PI 179594	445	Belgium	Belgium	Q1	G1	5
PI 179595	'Victoria'	Belgium	Belgium	Q1	G1	5
PI 179596	449	Belgium	Belgium	Q1	G1	4.5
PI 179597	454	Belgium	Belgium	Q1	G1	3.5
PI 418978	'Chung Pu Lao'	Shaanxi Sheng, China	China	Q1	G1	5
PI 433212	500	China	China	Q1	G1	5
PI 478393	Cornell ID #174	China	China	Q1	G1	3.5
PI 664497	Cornell ID #272	China	China	Q1	G1	5.5
PI 664499	Ex. No. 19	China	China	Q1	G1	5
PI 531452	'MATADOR DARKO'	Denmark	Denmark	Q1	G1	5.5
PI 319220	CGN 14185	Egypt	Egypt	Q1	G1	5.5
PI 374233	'Baladi'	Egypt	Egypt	Q1	G1	5.5
PI 193618	Neusseelander	Ethiopia	Ethiopia	Q1	G1	3.5
PI 193619	Victoria	Ethiopia	Ethiopia	Q1	G1	3.5
PI 261788	'Geant d'Hiver'	France	France	Q1	G1	4.5
PI 261789	'Giant d'etc.'	France	France	Q1	G1	5
PI 360710	'Samos Hybrid'	France	France	Q1	G1	5.5
PI 433211	499	France	France	Q1	G1	3.5
PI 647852	3.1	Georgia	Georgia	Q1	G1	4
PI 647853	4.1	Georgia	Georgia	Q1	G1	4.5
PI 647855	6.1	Georgia	Georgia	Q1	G1	4
PI 647856	6.2	Georgia	Georgia	Q1	G1	4.5
PI 647857	6.3	Georgia	Georgia	Q1	G1	4.5
PI 647858	7.1	Georgia	Georgia	Q1	G1	5
PI 266926	'Universal'	Germany	Germany	Q1	G1	5
PI 263873	Cornell ID #215	Greece	Greece	Q1	G1	4.5
PI 491261	WP 106	Greece	Greece	Q1	G1	5
PI 491262	Cornell ID #175	Greece	Greece	Q1	G1	5
PI 648936	G050	Ípeiros, Greece	Greece	Q1	G1	5.5
PI 531448	'ESZKIMO'	Hungary	Hungary	Q1	G1	5.5
PI 531449	'HEGYKOI'	Hungary	Hungary	Q1	G1	5
PI 531450	'KECSKEMETI'	Hungary	Hungary	Q1	G1	5
PI 531451	'MATADOR'	Hungary	Hungary	Q1	G1	5
PI 531453	'MOHAI'	Hungary	Hungary	Q1	G1	6
PI 531454	'MOSONMAGYAROVARI'	Hungary	Hungary	Q1	G1	6
PI 531456	'POPEY'	Hungary	Hungary	Q1	G1	6.5
PI 531457	'SZEKESFEHERVARI'	Hungary	Hungary	Q1	G1	5
PI 163309	Polag Benaresi	India	India	Q1	G1	4.5
PI 209644	No. 1	Fārs, Iran	Iran	Q1	G1	4
PI 209645	No. 2	Fārs, Iran	Iran	Q1	G1	3.5
PI 209647	No. 4	Fārs, Iran	Iran	Q1	G1	4
PI 222270	Esfenaj	Iran	Iran	Q1	G1	3
PI 222749	Esfenaj	Iran	Iran	Q1	G1	4
PI 222750	Esfenaj	Iran	Iran	Q1	G1	3.5
PI 222838	Esfenaj	Iran	Iran	Q1	G1	3
PI 224959	Cornell ID #4	Iran	Iran	Q1	G1	2
PI 226671	Cornell ID #10	Iran	Iran	Q1	G1	1
PI 227383	'Espinacia'	Iran	Iran	Q1	G1	4
PI 229731	'Esfinags'	Iran	Iran	Q1	G1	4.5
PI 229792	'Espinage'	Iran	Iran	Q1	G1	5
PI 251507	'Esfanej'	Iran	Iran	Q1	G1	4
PI 296393	Cornell ID #180	Iran	Iran	Q1	G1	5.5
PI 179508	Cornell ID #75	Iraq	Iraq	Q1	G1	5.5
PI 176371	Monstrans Viroflag	Italy	Italy	Q1	G1	5.5
PI 176372	Cornell ID #62	Italy	Italy	Q1	G1	6
PI 604786	SPI 62/78	Nepal	Nepal	Q1	G1	5
NSL 6782	HOLLANDIA	Netherlands	Netherlands	Q1	G1	3.5
PI 303138	PRINCESS JULIANA	Netherlands	Netherlands	Q1	G1	5
PI 360894	'Matares'	Netherlands	Netherlands	Q1	G1	5.5
PI 360895	'Nores'	Netherlands	Netherlands	Q1	G1	5.5
PI 606707	'AMERICA'	North Holland, Netherlands	Netherlands	Q1	G1	4.5
PI 358247	'Domasen'	North Macedonia	North Macedonia	Q1	G1	3.5
PI 358248	'Ohridski'	North Macedonia	North Macedonia	Q1	G1	5
PI 358249	'Kocanski'	North Macedonia	North Macedonia	Q1	G1	4.5
PI 358250	'Kumanovski'	North Macedonia	North Macedonia	Q1	G1	4.5
PI 358251	'Prilepski'	North Macedonia	North Macedonia	Q1	G1	4.5
PI 358252	'Edrolisten'	North Macedonia	North Macedonia	Q1	G1	5
PI 358253	'Domasen'	North Macedonia	North Macedonia	Q1	G1	6
PI 358254	'Sirokolisten'	North Macedonia	North Macedonia	Q1	G1	6
PI 358255	'Domasen'	North Macedonia	North Macedonia	Q1	G1	5.5
PI 358257	'Struski'	North Macedonia	North Macedonia	Q1	G1	5.5
PI 358258	'Lisicki'	North Macedonia	North Macedonia	Q1	G1	6
PI 358259	'Bitolski'	North Macedonia	North Macedonia	Q1	G1	6.5
PI 358260	'Radoviski'	North Macedonia	North Macedonia	Q1	G1	5.5
PI 368824	'Sirokolisten'	North Macedonia	North Macedonia	Q1	G1	5
PI 368825	'Domasen'	North Macedonia	North Macedonia	Q1	G1	5
PI 370602	'Maznolisten'	North Macedonia	North Macedonia	Q1	G1	4.5
PI 379547	'Veleski'	North Macedonia	North Macedonia	Q1	G1	5
PI 379548	'Prilepski'	North Macedonia	North Macedonia	Q1	G1	5.5
PI 379549	'Stipski'	North Macedonia	North Macedonia	Q1	G1	5
PI 379550	'Konjsko Rebro'	North Macedonia	North Macedonia	Q1	G1	5
PI 379551	'Krupen'	North Macedonia	North Macedonia	Q1	G1	5
PI 379552	'Skopski'	North Macedonia	North Macedonia	Q1	G1	5.5
PI 163310	Koelz 8366	Pakistan	Pakistan	Q1	G1	5.5
PI 285751	'Koda'	Warszawa, Poland	Poland	Q1	G1	5
PI 535897	'OLBRZYM ZIMOWY'	Poland	Poland	Q1	G1	5
PI 184137	No. 242	Kragujevac, Serbia	Serbia	Q1	G1	4.5
PI 379546	'Lokalen'	Serbia	Serbia	Q1	G1	5.5
PI 499373	'Godir'	Former, Soviet Union	Soviet Union	Q1	G1	3.5
PI 249920	'Espinaca Veroflay'	Spain	Spain	Q1	G1	4
PI 262161	'Nostruosa Wireflay'	Spain	Spain	Q1	G1	5.5
PI 262911	'Espinaca nobel'	Spain	Spain	Q1	G1	5
PI 206007	Kingen av Danmark W:s/47	Sweden	Sweden	Q1	G1	4
PI 179507	Beledi	Syria	Syria	Q1	G1	6
PI 181808	Beledi	Syria	Syria	Q1	G1	5
PI 181809	Cornell ID #46	Syria	Syria	Q1	G1	3.5
PI 181923	Cornell ID #47	Syria	Syria	Q1	G1	5.5
PI 181964	Homs No. 27	Syria	Syria	Q1	G1	5.5
PI 445782	'Shami'	Syria	Syria	Q1	G1	5
PI 445783	'Shami'	Syria	Syria	Q1	G1	5
PI 445784	'Baladi'	Syria	Syria	Q1	G1	6
PI 445785	'Baladi'	Syria	Syria	Q1	G1	4.5
PI 648937	S019	Syria	Syria	Q1	G1	5.5
PI 164965	Cornell ID #242	Turkey	Turkey	Q1	G1	4.5
PI 164966	Cornell ID #243	Turkey	Turkey	Q1	G1	5.5
PI 165012	Ispanak Dikenli	Turkey	Turkey	Q1	G1	4
PI 167098	Cornell ID #250	Turkey	Turkey	Q1	G1	5
PI 167194	Ispanak	Turkey	Turkey	Q1	G1	4
PI 167195	Ispanak	Gaziantep, Turkey	Turkey	Q1	G1	4
PI 169668	Dikensiz	İzmir, Turkey	Turkey	Q1	G1	5
PI 169669	Cornell ID #105	Manisa, Turkey	Turkey	Q1	G1	5
PI 169670	Harlan 1564	Antalya, Turkey	Turkey	Q1	G1	4.5
PI 169671	CGN 9500	Burdur, Turkey	Turkey	Q1	G1	5
PI 169673	Cornell ID #106	Aydın, Turkey	Turkey	Q1	G1	5
PI 169674	Dikenli	İstanbul, Turkey	Turkey	Q1	G1	5
PI 169675	Cornell ID #108	Manisa, Turkey	Turkey	Q1	G1	4
PI 169676	DIKENSIZ	Manisa, Turkey	Turkey	Q1	G1	5
PI 169677	Cornell ID #110	İzmir, Turkey	Turkey	Q1	G1	4
PI 169678	Cornell ID #111	Hatay, Turkey	Turkey	Q1	G1	4.5
PI 169679	Dikensiz Kuzu	İstanbul, Turkey	Turkey	Q1	G1	4.5
PI 169680	Cornell ID #113	Kocaeli, Turkey	Turkey	Q1	G1	5
PI 169682	Cornell ID #114	Edirne, Turkey	Turkey	Q1	G1	5
PI 169683	Harlan 2553	Kırklareli, Turkey	Turkey	Q1	G1	5.5
PI 169684	Harlan 2798	Kırklareli, Turkey	Turkey	Q1	G1	4.5
PI 169685	Cornell ID #115	Balıkesir, Turkey	Turkey	Q1	G1	4
PI 169688	Cornell ID #116	Bursa, Turkey	Turkey	Q1	G1	4
PI 169689	Yazlik	Bursa, Turkey	Turkey	Q1	G1	4.5
PI 169690	Dikensiz	Kocaeli, Turkey	Turkey	Q1	G1	4
PI 171858	Harlan 6652	Kastamonu, Turkey	Turkey	Q1	G1	3
PI 171859	Harlan 6725	Samsun, Turkey	Turkey	Q1	G1	3
PI 171860	Dikensiz	Samsun, Turkey	Turkey	Q1	G1	5.5
PI 171861	Dikenli	Samsun, Turkey	Turkey	Q1	G1	5
PI 171862	Dikensiz	Tokat, Turkey	Turkey	Q1	G1	5.5
PI 171863	Dikenli	Tokat, Turkey	Turkey	Q1	G1	5.5
PI 171864	Harlan 6920	Tokat, Turkey	Turkey	Q1	G1	5.5
PI 171865	Cornell ID #76	Trabzon, Turkey	Turkey	Q1	G1	5.5
PI 171866	Dikenli	Kars, Turkey	Turkey	Q1	G1	5
PI 171867	Dikensiz	Kars, Turkey	Turkey	Q1	G1	5.5
PI 173122	Dikenli	Kars, Turkey	Turkey	Q1	G1	5.5
PI 173124	Cornell ID #81	Van, Turkey	Turkey	Q1	G1	5.5
PI 173125	Cornell ID #82	Mardin, Turkey	Turkey	Q1	G1	5.5
PI 173126	Dikensiz	Urfa, Turkey	Turkey	Q1	G1	5
PI 173127	Cornell ID #83	Maras, Turkey	Turkey	Q1	G1	5
PI 173128	Cornell ID #84	Maras, Turkey	Turkey	Q1	G1	5
PI 173129	Cornell ID #85	Maras, Turkey	Turkey	Q1	G1	5
PI 173130	Cornell ID #86	Malatya, Turkey	Turkey	Q1	G1	4.5
PI 173131	Cornell ID #87	Malatya, Turkey	Turkey	Q1	G1	3
PI 173809	Cornell ID #88	Malatya, Turkey	Turkey	Q1	G1	5.5
PI 174383	Cornell ID #90	Van, Turkey	Turkey	Q1	G1	5
PI 174384	Cornell ID #91	Van, Turkey	Turkey	Q1	G1	5.5
PI 174385	Cornell ID #92	Diyarbakır, Turkey	Turkey	Q1	G1	5.5
PI 174386	Cornell ID #93	Mardin, Turkey	Turkey	Q1	G1	5.5
PI 174387	KUZU	Gaziantep, Turkey	Turkey	Q1	G1	6
PI 174388	Dikensiz	Elazığ, Turkey	Turkey	Q1	G1	5
PI 174389	Cornell ID #96	Elazığ, Turkey	Turkey	Q1	G1	5
PI 175595	Cornell ID #100	Turkey	Turkey	Q1	G1	4.5
PI 175923	Cornell ID #51	Balıkesir, Turkey	Turkey	Q1	G1	5
PI 175924	Cornell ID #52	Samsun, Turkey	Turkey	Q1	G1	5.5
PI 175925	Cornell ID #53	Çanakkale, Turkey	Turkey	Q1	G1	6
PI 175926	Cornell ID #54	Kocaeli, Turkey	Turkey	Q1	G1	5.5
PI 175927	Cornell ID #55	Yozgat, Turkey	Turkey	Q1	G1	5.5
PI 175928	Harlan 9061	Yozgat, Turkey	Turkey	Q1	G1	5.5
PI 175929	Harlan 8866	Erzincan, Turkey	Turkey	Q1	G1	5
PI 175931	Harlan 9132	Kırşehir, Turkey	Turkey	Q1	G1	4
PI 175932	Harlan 9148	Kayseri, Turkey	Turkey	Q1	G1	5.5
PI 176769	Cornell ID #63	Erzincan, Turkey	Turkey	Q1	G1	5.5
PI 176770	Cornell ID #64	Erzincan, Turkey	Turkey	Q1	G1	5.5
PI 176771	Cornell ID #65	Sivas, Turkey	Turkey	Q1	G1	6
PI 176772	Cornell ID #56	Niğde, Turkey	Turkey	Q1	G1	5.5
PI 176773	Cornell ID #57	Konya, Turkey	Turkey	Q1	G1	6
PI 176774	Cornell ID #58	Konya, Turkey	Turkey	Q1	G1	6
PI 176775	Harlan 9430	Turkey	Turkey	Q1	G1	6
PI 176776	Cornell ID #59	Turkey	Turkey	Q1	G1	6
PI 176777	Cornell ID #60	Bilecik, Turkey	Turkey	Q1	G1	5
PI 176778	Cornell ID #66	Bilecik, Turkey	Turkey	Q1	G1	5
PI 176779	Cornell ID #67	Bilecik, Turkey	Turkey	Q1	G1	4.5
PI 176780	Cornell ID #68	Eskişehir, Turkey	Turkey	Q1	G1	5
PI 177081	Cornell ID #69	Tekirdağ, Turkey	Turkey	Q1	G1	5.5
PI 177082	Alman	Kayseri, Turkey	Turkey	Q1	G1	5.5
PI 177557	Cornell ID #71	Ankara, Turkey	Turkey	Q1	G1	5.5
PI 177558	Harlan 4403	Turkey	Turkey	Q1	G1	5.5
PI 179041	Cornell ID #72	Zonguldak, Turkey	Turkey	Q1	G1	5
PI 179043	Cornell ID #74	Eskişehir, Turkey	Turkey	Q1	G1	6
PI 179044	Harlan 9665	Çankırı, Turkey	Turkey	Q1	G1	5.5
PI 179509	Kuzukalak	Bursa, Turkey	Turkey	Q1	G1	5
PI 204632	Cornell ID #16	Sivas, Turkey	Turkey	Q1	G1	4
PI 204732	CGN 14210	Turkey	Turkey	Q1	G1	5
PI 204733	Cornell ID #17	Turkey	Turkey	Q1	G1	4.5
PI 204734	Cornell ID #18	Turkey	Turkey	Q1	G1	5
PI 204735	Cornell ID #19	Turkey	Turkey	Q1	G1	5
PI 204736	CGN 9622	Turkey	Turkey	Q1	G1	5
PI 205231	Cornell ID #20	Turkey	Turkey	Q1	G1	6
PI 205232	Cornell ID #21	Turkey	Turkey	Q1	G1	6
PI 205233	Cornell ID #22	Turkey	Turkey	Q1	G1	5
PI 205234	Cornell ID #23	Turkey	Turkey	Q1	G1	5.5
PI 205235	Cornell ID #24	Turkey	Turkey	Q1	G1	5.5
PI 206473	Cornell ID #26	Turkey	Turkey	Q1	G1	4
PI 206474	Cornell ID #27	Turkey	Turkey	Q1	G1	5
PI 206475	Cornell ID #28	Antalya, Turkey	Turkey	Q1	G1	5
PI 206753	Cornell ID #29	Turkey	Turkey	Q1	G1	5.5
PI 209646	No. 3	Turkey	Turkey	Q1	G1	4
PI 339545	101-2	Turkey	Turkey	Q1	G1	5
PI 339547	101-9	Turkey	Turkey	Q1	G1	5
PI 339548	101-25	Turkey	Turkey	Q1	G1	5
PI 344085	Cornell ID #185	Turkey	Turkey	Q1	G1	5.5
PI 449353	'Universal'	Turkey	Turkey	Q1	G1	5
PI 648939	T076	Muğla, Turkey	Turkey	Q1	G1	5
PI 274051	'Matador Improved'	England, United Kingdom	United Kingdom	Q1	G1	5.5
PI 361127	'Noorman'	England, United Kingdom	United Kingdom	Q1	G1	5
NSL 184378	Cornell ID #239	Oregon, United States	United States	Q1	G1	6
NSL 184380	Cornell ID #240	California, United States	United States	Q1	G1	5
NSL 184398	Cornell ID #241	California, United States	United States	Q1	G1	5
NSL 186328	99 X 95 (DESSERT)	Oregon, United States	United States	Q1	G1	5
NSL 22003	BADGER SAVOY	California, United States	United States	Q1	G1	6
NSL 22149	SAVOY SUPREME	California, United States	United States	Q1	G1	5.5
NSL 26513	RESISTOFLAY	Michigan, United States	United States	Q1	G1	6
NSL 28216	BLIGHT RESISTANT SAVOY	Wyoming, United States	United States	Q1	G1	6
NSL 28217	MT EVERGREEN	Wyoming, United States	United States	Q1	G1	6
NSL 32629	FLANDERS	Louisiana, United States	United States	Q1	G1	5.5
NSL 32678	LONG STANDING BLOOMSDALE	New York, United States	United States	Q1	G1	5.5
NSL 37031	HASTINGS ARAGON	Georgia, United States	United States	Q1	G1	4
NSL 40592	VIRGINIA SAVOY	Michigan, United States	United States	Q1	G1	6
NSL 4683	DIXIE MARKET	Maryland, United States	United States	Q1	G1	4.5
NSL 6082	WISCONSIN BLOOMSDALE	New York, United States	United States	Q1	G1	4.5
NSL 6083	KING OF DENMARK	Illinois, United States	United States	Q1	G1	4
NSL 6084	GIANT THICK LEAVED/NOBEL	California, United States	United States	Q1	G1	4
NSL 6085	DARK GREEN PRICKLY SEEDED	California, United States	United States	Q1	G1	4
NSL 6087	BADGER SAVOY 751	New York, United States	United States	Q1	G1	6
NSL 6088	BLIGHT RESISTANT SAVOY	New York, United States	United States	Q1	G1	6.5
NSL 6089	BLOOMSDALE DARK GREEN	Missouri, United States	United States	Q1	G1	5
NSL 6090	BLOOMSDALE LONG STANDING	Pennsylvania, United States	United States	Q1	G1	5
NSL 6092	VIKING	New York, United States	United States	Q1	G1	5
NSL 6093	VIKING GIANT NOBEL	Illinois, United States	United States	Q1	G1	5
NSL 6094	VIRGINIA BLIGHT-RESISTANT	Pennsylvania, United States	United States	Q1	G1	4.5
NSL 6095	VIRAFLAG	Missouri, United States	United States	Q1	G1	4.5
NSL 6096	VA SAVOY BLIGHT RESISTANT	Missouri, United States	United States	Q1	G1	3.5
NSL 6097	NORTHLAND	Minnesota, United States	United States	Q1	G1	4
NSL 6098	NORFOLK SAVOY/BLOOMSDALE	Virginia, United States	United States	Q1	G1	2
NSL 6099	NOBEL/GIANT THICK LEAVED	Pennsylvania, United States	United States	Q1	G1	3.5
NSL 6557	OLD DOMINION	Washington, United States	United States	Q1	G1	3.5
NSL 65915	ADVANCE	Oregon, United States	United States	Q1	G1	4.5
NSL 6693	Old Dominion	Michigan, United States	United States	Q1	G1	5
NSL 68263	INDURES	New York, United States	United States	Q1	G1	6
NSL 68264	Nores	New York, United States	United States	Q1	G1	5.5
NSL 81328	DUET	Maryland, United States	United States	Q1	G1	6
NSL 81329	BOUQUET	Maryland, United States	United States	Q1	G1	6
NSL 92009	WINTER BLOOMSDALE	New York, United States	United States	Q1	G1	4.5
NSL 92513	'Bloomsdale Long Standing'	Oregon, United States	United States	Q1	G1	6
PI 648950	Cornell ID #274	Maryland, United States	United States	Q1	G1	4
PI 648951	Cornell ID #275	Maryland, United States	United States	Q1	G1	3
PI 648952	Cornell ID #276	Maryland, United States	United States	Q1	G1	4
PI 648953	Cornell ID #277	Maryland, United States	United States	Q1	G1	4
PI 648954	Cornell ID #278	Maryland, United States	United States	Q1	G1	3.5
PI 648955	Cornell ID #279	Maryland, United States	United States	Q1	G1	5.5
PI 648956	Cornell ID #280	Maryland, United States	United States	Q1	G1	5.5
PI 648957	76 X 71	Maryland, United States	United States	Q1	G1	3
PI 648958	Cornell ID #286	Maryland, United States	United States	Q1	G1	1.5
PI 648959	Cornell ID #287	Maryland, United States	United States	Q1	G1	4
PI 648960	Cornell ID #288	Maryland, United States	United States	Q1	G1	3
PI 648961	224 X 223	Maryland, United States	United States	Q1	G1	3
PI 648962	5 X 1	Maryland, United States	United States	Q1	G1	5.5
PI 648963	Cornell ID #289	Maryland, United States	United States	Q1	G1	4.5
PI 648964	'CALIFLAY'	California, United States	United States	Q1	G1	4.5
PI 648965	Cornell ID #238	Maryland, United States	United States	Q1	G1	6
PI 274042	Best of All		unknown	Q1	G1	5
PI 274044	Early Giant		unknown	Q1	G1	5
PI 274046	Elsoms 23		unknown	Q1	G1	5.5
PI 274047	Elsoms 23 X Troubadour		unknown	Q1	G1	5.5
PI 274048	Giant Early Leaf		unknown	Q1	G1	5
PI 274049	HAMMENHOGS VINTER		unknown	Q1	G1	5.5
PI 274050	Hiemalis		unknown	Q1	G1	6.5
PI 274052	Nobell II		unknown	Q1	G1	5
PI 274053	Noorman		unknown	Q1	G1	5.5
PI 274056	Proloog		unknown	Q1	G1	5
PI 274058	Summer Savoy		unknown	Q1	G1	5.5
PI 274065	Wisemona		unknown	Q1	G1	5
PI 103063	11	Beijing Shi, China	China	Q2	G2	5.5
PI 192945	CGN 9615	China	China	Q2	G2	3.5
PI 419162	Cornell ID #163	China	China	Q2	G2	5
PI 433207	495	China	China	Q2	G2	5
PI 648941	II9A0113	Beijing Shi, China	China	Q2	G2	4.5
PI 664498	Cornell ID #273	China	China	Q2	G2	5
PI 165560	Palak	India	India	Q2	G2	4
PI 165994	Palak	India	India	Q2	G2	3
PI 166044	Palak	India	India	Q2	G2	3.5
PI 166366	Palak	India	India	Q2	G2	3.5
PI 173972	Palak	India	India	Q2	G2	5
PI 174960	Palak	India	India	Q2	G2	5
PI 175311	Palak	India	India	Q2	G2	2
PI 175312	Palak	India	India	Q2	G2	5
PI 175313	Palak	India	India	Q2	G2	5
PI 227045	Cornell ID #201	Iran	Iran	Q2	G2	2
PI 165710	Cornell ID #247	Japan	Japan	Q2	G2	5.5
PI 227230	'Jiromaru'	Japan	Japan	Q2	G2	5
PI 604778	'New Asia'	Hokkaidô, Japan	Japan	Q2	G2	5
PI 604779	'Supahku'	Hokkaidô, Japan	Japan	Q2	G2	5
PI 604780	'Yuhparo'	Hokkaidô, Japan	Japan	Q2	G2	4.5
PI 604785	SPI 161/86	Mongolia	Mongolia	Q2	G2	5
PI 217425	Cornell ID #9	Korea, South	South Korea	Q2	G2	5
PI 499372	'Ispolinskij'	Former, Soviet Union	Soviet Union	Q2	G2	4.5
PI 169026	CGN 9499	Turkey	Turkey	Q2	G2	4.5
PI 173123	Cornell ID #80	Kars, Turkey	Turkey	Q2	G2	5.5
PI 604791	SPI 114/81	Afghanistan	Afghanistan	Q2	G3	5.5
PI 321020	'Wushe Waka Maru'	Taiwan, China	China	Q2	G3	5.5
PI 419004		China	China	Q2	G3	5
PI 419218	Cornell ID #164	Hong Kong, China	China	Q2	G3	4.5
PI 433208	496	China	China	Q2	G3	5.5
PI 433210	498	China	China	Q2	G3	2.5
PI 527332	'DA JIAN YE BO CAI'	China	China	Q2	G3	5
PI 648940	II9A0112	Beijing Shi, China	China	Q2	G3	5
PI 648942	II9A0169	Beijing Shi, China	China	Q2	G3	5.5
PI 648943	II9A0175	Beijing Shi, China	China	Q2	G3	5.5
PI 648944	II9A0190	Beijing Shi, China	China	Q2	G3	5
PI 648945	II9A0216	Beijing Shi, China	China	Q2	G3	5
PI 648947	II9A0271	Beijing Shi, China	China	Q2	G3	4.5
PI 648948	II9A0286	Beijing Shi, China	China	Q2	G3	5
PI 648949	II9A0323	Beijing Shi, China	China	Q2	G3	3
PI 286435	Cornell ID #179	Nepal	Nepal	Q2	G3	5.5
PI 508504	'Summer green'	Korea, South	South Korea	Q2	G3	5
PI 608762	Cornell ID #271	Thailand	Thailand	Q2	G3	3.5
PI 648938	T075	Muğla, Turkey	Turkey	Q2	G3	4
*Two population structures (Clusters) identified from GAPIT 3: Q1 means the spinach accession belongs to the population group1 and Q2 to group2. # Three population structures (Clusters) identified from GAPIT: G1 means the spinach accession belongs to the population group1; G2 to group2; and Q3 to group3.

## Sheet: S.T2_cluster
Supplementary Table S2 The number of common bean accessions in each cluster list by country
Country	No. of accessions in each cluster by country							Cluster.Group (Majority)
	Based on two clusters			Based on three clusters
	Q1	Q2	sum	G1	G2	G3	sum
Afghanistan	19	1	20	19		1	20	Q1.G1
Belgium	10		10	10			10	Q1.G1
Denmark	1		1	1			1	Q1.G1
Egypt	2		2	2			2	Q1.G1
Ethiopia	2		2	2			2	Q1.G1
France	4		4	4			4	Q1.G1
Georgia	6		6	6			6	Q1.G1
Germany	1		1	1			1	Q1.G1
Greece	4		4	4			4	Q1.G1
Hungary	8		8	8			8	Q1.G1
Iran	14	1	15	14	1		15	Q1.G1
Iraq	1		1	1			1	Q1.G1
Italy	2		2	2			2	Q1.G1
Nepal	1	1	2	1		1	2	Q1.G1
Netherlands	5		5	5			5	Q1.G1
North Macedonia	22		22	22			22	Q1.G1
Pakistan	1		1	1			1	Q1.G1
Poland	2		2	2			2	Q1.G1
Serbia	2		2	2			2	Q1.G1
Soviet Union	1	1	2	1	1		2	Q1.G1
Spain	3		3	3			3	Q1.G1
Sweden	1		1	1			1	Q1.G1
Syria	10		10	10			10	Q1.G1
Turkey	104	3	107	104	2	1	107	Q1.G1
United Kingdom	2		2	2			2	Q1.G1
United States	55		55	55			55	Q1.G1
unknown	12		12	12			12	Q1.G1
India	1	9	10	1	9		10	Q2.G2
Japan		5	5		5		5	Q2.G2
Mongolia		1	1		1		1	Q2.G2
China	5	20	25	5	6	14	25	Q2.G3 mainly
South Korea		2	2		1	1	2	Q2.G3
Thailand		1	1			1	1	Q2.G3
Total	301	45	346	301	26	19	346
Percentage	87	13	100	87	7.5	5.5	100

## Sheet: S.T3_40marker
Supplementary Table S3 40 SNP markers associated with white rust resistance in 346 USDA spinach germplasm accessions
SNP	Chr	Position	-log(P-value) using GAPIT 3						-Log(P-value) in Tassel			R-Square% in Tassel			MAF (%)	-Log(P)>5.42 in GAPIT3	-Log(P) > 5.42 in TASSEL 5
			Blink	FarmCPU	MLM	MLMM	SUPER	GLM	MLM	GLM	SMR	MLM	GLM	SMR
chr1_11059774	1	11059774	8.02969	1.49962	1.98075	2.00726	3.61489	3.72966	1.6073	3.58411	3.98928	2.161	4.178	5.275	15.3179	Blink
chr2_28471392	2	28471392	0.0753882	0.118725	0.0607973	0.060711	7.02469	7.4968	0.676624	7.56064	7.05266	0.901	8.492	9.035	2.02312	Super,Glm	Glm,Smr
chr2_28505558	2	28505558	0.0913782	0.127177	0.0956192	0.0954707	8.52239	6.78303	0.21519	7.05889	7.32434	0.287	8.478	9.606	3.75723	Super,Glm	Glm,Smr
chr2_28554109	2	28554109	4.80405	1.98667	0.278695	0.278405	7.68057	7.81737	0.56978	7.6314	7.79245	0.758	8.568	9.934	2.02312	Super,Glm	Glm,Smr
chr2_30749196	2	30749196	0.214822	0.432431	0.373871	0.373612	7.86773	6.99304	0.491982	7.51217	7.29327	0.654	8.441	9.328	3.46821	Super,Glm	Glm,Smr
chr2_50382388	2	50382388	0.0436274	0.175372	0.416203	0.416016	6.05667	5.68406	0.381764	6.15537	6.53457	0.192	6.085	7.371	3.3237	Super,Glm	Glm,Smr
chr2_53049132	2	53049132	10.0808	2.48066	1.32406	1.33288	5.96138	5.61381	1.13817	4.87215	8.64905	0.933	4.723	9.884	2.45665	Blink,Super,Glm	Smr
chr3_58479501	3	58479501	2.14307	9.05238	2.42979	2.4745	2.46181	4.06859	1.86967	3.08012	2.21968	2.61	3.732	3.059	38.0058	FarmCPU
chr3_78126596	3	78126596	3.32945	9.01259	2.09496	2.12559	4.17747	5.29661	1.73259	5.88556	4.10626	1.616	5.804	4.452	2.16763	FarmCPU	Glm
chr3_89858198	3	89858198	0.0325126	13.7945	1.52088	1.53393	6.84679	5.85014	0.891435	5.29569	1.37955	1.189	6.039	1.835	12.5723	FarmCPU,Super,Glm	Glm
chr3_95114909	3	95114909	6.60664	0.550678	1.53981	1.5533	5.51885	5.0984	1.09985	4.09943	4.52824	1.469	4.712	5.899	3.03468	Blink,Super
chr3_102630467	3	102630467	5.84576	1.10374	1.54149	1.55502	2.41914	1.95365	1.06409	4.61334	5.56778	1.499	5.566	7.7	15.7514	Blink	Smr
chr4_9077455	4	9077455	0.211307	0.625912	0.215448	0.21518	9.65178	9.40697	0.271014	7.64106	10.139	0.36	8.578	12.727	2.45665	Super,Glm	Glm,Smr
chr4_9152378	4	9152378	0.0276217	0.746667	0.119716	0.119547	9.26609	7.43141	0.167849	5.94512	7.26639	0.223	6.75	9.295	3.90173	Super,Glm	Glm,Smr
chr4_9155049	4	9155049	0.166971	0.431801	0.590699	0.591051	8.73848	7.69882	0.525099	10.0559	12.1748	0.705	11.325	15.453	4.91329	Super,Glm	Glm,Smr
chr4_9156552	4	9156552	0.161245	0.0264635	0.746125	0.747377	10.2196	8.56129	0.289637	6.00481	8.93938	0.385	6.815	11.31	3.3237	Super,Glm	Glm,Smr
chr4_9163612	4	9163612	0.334937	0.147339	0.522555	0.522643	10.9412	9.55804	1.2279	9.35414	12.2689	1.641	10.409	15.228	2.89017	Super,Glm	Glm,Smr
chr4_9163658	4	9163658	0.536161	1.68095	0.372991	0.372749	10.5127	8.87467	0.277062	6.55578	9.25294	0.368	7.413	11.682	3.46821	Super,Glm	Glm,Smr
chr4_9170963	4	9170963	1.4852	1.01925	0.935883	0.938865	9.58522	9.10492	0.527931	7.06815	7.08274	0.702	7.965	9.071	7.65896	Super,Glm	Glm,Smr
chr4_9171621	4	9171621	0.454674	0.446016	0.193149	0.192898	7.38654	7.14847	0.145894	5.78979	6.30726	0.194	6.58	8.12	10.2601	Super,Glm	Glm,Smr
chr4_9176069	4	9176069	7.00987	5.86291	1.94179	1.96697	13.5432	12.2222	1.7217	11.8214	13.5643	2.309	12.909	16.65	3.17919	Blink, FarmCPU,Super,Glm	Glm,Smr
chr4_17691593	4	17691593	1.6707	0.0636844	0.523664	0.523751	7.34052	5.92895	0.486889	5.92827	6.40668	0.279	5.845	7.218	7.94798	Super,Glm	Glm,Smr
chr4_17807168	4	17807168	0.350711	0.810151	0.710647	0.71166	7.38484	6.92441	0.729904	7.89452	7.70375	0.505	7.912	8.767	2.31214	Super,Glm	Glm,Smr
chr4_17808562	4	17808562	5.78978	0.878243	0.335774	0.335503	4.58076	3.77075	0.0971761	3.46267	3.30446	0.129	3.997	4.34	3.17919	Blink
chr4_20532790	4	20532790	9.39732	1.79568	1.63819	1.6542	3.0335	3.64787	2.065	2.91364	2.39577	2.776	3.375	3.165	17.1965	Blink
chr4_37613253	4	37613253	0.416378	0.262078	0.239449	0.239151	6.80112	6.06662	0.0536902	6.59996	7.42162	0.071199	7.461	9.484	3.03468	Super,Glm	Glm,Smr
chr4_83938338	4	83938338	5.76376	0.39509	1.03455	1.03871	5.00886	5.56337	1.18662	3.69618	3.63573	1.871	5.28	5.97	33.815	Blink,Glm
chr4_86732255	4	86732255	4.70216	9.7703	2.8639	2.93115	5.84806	5.92325	1.9838	4.79642	4.48608	3.591	7.63	8.248	34.9711	FarmCPU,Super,Glm
chr4_87601768	4	87601768	2.67919	3.02374	4.02194	4.17437	2.39226	2.50257	4.77656	2.3098	2.18442	6.804	2.828	3.048	13.8728	MLM+MMLM>4	MLM>4
chr4_87601781	4	87601781	1.02606	1.77255	3.26271	3.35508	2.8179	2.76497	3.0779	1.89347	2.61618	4.34	2.327	3.661	16.185	MLM+MMLM>3	MLM>3
chr4_119365016	4	119365016	4.52605	7.00265	1.63782	1.65381	3.5357	4.70342	0.968026	1.34409	4.79623	1.292	1.574	6.237	2.31214	FarmCPU
chr4_120943792	4	120943792	0.23285	0.496857	0.393674	0.393458	6.54783	6.12615	0.221581	5.84161	5.73594	0.294	6.637	7.412	2.31214	Super,Glm	Glm,Smr
chr4_120955898	4	120955898	0.403548	2.16827	0.833942	0.835906	7.71128	6.43513	0.844482	5.70945	8.23552	1.126	6.493	10.468	4.19075	Super,Glm	Glm,Smr
chr5_25899209	5	25899209	0.956152	4.30199	2.5779	2.62974	7.83993	6.40079	2.61979	6.25056	7.33184	2.693	6.186	8.324	2.31214	Super,Glm	Glm,Smr
chr5_28734483	5	28734483	2.42035	6.56067	2.42107	2.46537	2.3857	2.92485	1.74569	3.37589	4.60951	2.462	4.065	6.23	7.65896	FarmCPU
chr5_51760073	5	51760073	1.6177	2.0991	3.28274	3.37649	3.01528	3.52537	3.693	4.36863	3.42455	4.062	4.186	3.615	3.90173	MLM+MMLM>3	MLM>3
chr6_1877096	6	1877096	1.08191	6.70807	3.27196	3.36499	3.32808	3.53146	3.12179	2.54821	2.3279	4.227	2.959	3.078	8.52601	FarmCPU, plus (MLM+MMLM>3)	MLM>3
chr6_31287112	6	31287112	0.591945	2.91632	3.87953	4.01948	3.52813	3.99781	3.36082	2.86012	2.42946	4.558	3.315	3.209	20.2312	MLM+MMLM>3	MLM>3
chr6_31287118	6	31287118	12.1825	2.98164	3.84524	3.98226	3.63925	4.07839	3.32686	2.97062	2.49214	4.511	3.443	3.291	20.0867	Blink,plus (mlm+mmlm>3)	MLM>3
chr6_41345783	6	41345783	9.18526	2.0319	1.32598	1.33481	1.32141	2.0159	1.46801	0.584826	4.22452	1.966	0.688	5.514	16.9075	Blink
*SNP name defined as SNP on the chromosome plus its position on chromosome. #Lod (-LOG(P)) value, where P is the P value from the five MLM moldes FarmCPU, BLINK, MLM.gapit, PLINK, and SUPER in GAPIT R Package, and SMR, GLM, and MLM in TASSEL 5. .Lod (-LOG(P)) value from three T-tests: (1) X1:X2, SNP allele 1 vs allele 2 in homozygous genotypes; (2) X1:X3, SNP homozygous allele 1 vs heterozyous ge…

## Sheet: S.T4_t.test
Supplementary Table S4 Three t-tests of 40 SNP markers in 346 spinach accessions
SNP	Chr	Pos	SNP allele 1	SNP allele 2	N1	X1	V1	N2	X2	V2	N3	X3	V3	Lod(-log(P)) (X1,X2)	Lod(-log(P)) (X1,X3)	Lod(-log(P)) (X2,X3)	Beneficial_allele_ for_white.Rust_ resistance	unbeneficial _allele (susceptible.allele)	Dominance/ recessive for white rust resistance	Nine SNP marker selected and listed in Table 2
chr1_11059774	1	11059774	A	C	260	4.925	0.69223	20	4.65	0.634211	62	4.3871	1.29032	1.1576	3.59274	0.894943	C	A	complete D
chr2_28471392	2	28471392	C	T	333	4.86787	0.732489	1	2		12	3.625	1.55114		3.46705		T	C	dominant
chr2_28505558	2	28505558	C	T	321	4.88629	0.692499	1	2		15	3.76667	1.6381		3.35421		T	C	dominant
chr2_28554109	2	28554109	C	T	333	4.87087	0.716709	1	2		12	3.54167	1.79356		3.44508		T	C	dominant
chr2_30749196	2	30749196	A	G	323	4.88545	0.721309	1	2		22	3.93182	1.29275		4.17137		G	A	dominant
chr2_50382388	2	50382388	G	A	323	4.88235	0.723694	0			23	3.8913	1.45356		4.19351		A	G	dominant
chr2_53049132	2	53049132	C	T	329	4.88146	0.726759	0			17	3.55882	1.21507		6.07454		T	C	dominant	chr2_53049132
chr3_58479501	3	58479501	G	T	128	4.61328	0.965413	45	4.97778	0.544949	159	4.92453	0.737939	2.29518	2.58988	0.467758	G	T	partial recessive	chr3_58479501
chr3_78126596	3	78126596	C	A	331	4.86103	0.739719	0			14	3.89286	2.00687		2.23625		A	C	dominant
chr3_89858198	3	89858198	C	T	265	4.7566	0.892238	6	4.58333	0.741667	75	5.04667	0.561982	0.503634	2.54656	0.990507	T	C	over-recessive
chr3_95114909	3	95114909	C	T	326	4.87117	0.758735	1	4		19	3.92105	1.25731		3.78726		T	C	complete D	chr3_95114909
chr3_102630467	3	102630467	T	G	25	4.74	0.585833	262	4.92176	0.728529	36	4.11111	1.34444	0.881808	2.1753	4.4794	T	G	complete D
chr4_9077455	4	9077455	C	T	330	4.88788	0.715354	1	3.5		15	3.33333	1.02381		8.2603		T	C	complete D
chr4_9152378	4	9152378	T	G	320	4.89531	0.679445	1	3.5		25	3.86	1.78167		4.10413		G	T	dominant
chr4_9155049	4	9155049	T	A	314	4.90764	0.667162	2	3.5	0	21	3.47619	1.5369	95.5952	6.79353	0.332219	A	T	complete D
chr4_9156552	4	9156552	A	G	325	4.89385	0.699345	2	3.25	0.125	19	3.65789	1.50146	9.73158	5.0234	0.835918	G	A	dominant
chr4_9163612	4	9163612	A	T	328	4.89634	0.678824	2	3.75	0.125	15	3.2	1.45714	5.34738	7.17131	1.0249	T	A	complete D
chr4_9163658	4	9163658	A	T	323	4.89938	0.675403	1	3.5		22	3.65909	1.67587		5.20395		T	A	dominant
chr4_9170963	4	9170963	G	A	297	4.92761	0.67633	4	4.25	0.916667	45	4.13333	1.3	1.09685	5.32887	0.38756	A	G	complete D
chr4_9171621	4	9171621	T	C	281	4.9395	0.658827	6	4.58333	0.841667	59	4.25424	1.27908	0.761422	5.17888	0.681332	C	T	complete D
chr4_9176069	4	9176069	G	A	325	4.91077	0.65405	1	3.5		20	3.35	1.39737		8.17365		A	G	complete D	chr4_9176069
chr4_17691593	4	17691593	G	A	291	4.92268	0.669001	0			55	4.25455	1.3229		4.6168		A	G	dominant
chr4_17807168	4	17807168	G	A	330	4.87576	0.720079	0			16	3.59375	1.60729		4.41415		A	G	dominant	chr4_17807168
chr4_17808562	4	17808562	G	A	325	4.86462	0.768651	1	4		20	4.075	1.29671		2.90331		A	G	dominant
chr4_20532790	4	20532790	T	C	233	4.70386	0.860201	6	5.08333	0.341667	107	5.04673	0.714777	1.20536	3.37232	0.354145	T	C	partial recessive
chr4_37613253	4	37613253	C	T	326	4.88497	0.707496	1	4.5		19	3.65789	1.61257		4.69454		T	C	complete D
chr4_83938338	4	83938338	A	G	45	5.24444	0.234343	157	4.62102	0.892312	73	4.71918	0.916572	8.28189	4.1578	0.630707	G	A	dominant	chr4_83938338
chr4_86732255	4	86732255	T	G	32	5.10938	0.479587	136	4.48897	1.05358	75	5.01333	0.661982	4.51624	0.572637	4.48254	G	T	partial recessive
chr4_87601768	4	87601768	C	A	255	4.73529	0.871584	5	5	1.25	68	5.125	0.569963	0.523271	3.71466	0.394447	C	A	over-recessive	chr4_87601768
chr4_87601781	4	87601781	G	A	241	4.70954	0.89445	7	5.07143	1.03571	78	5.11538	0.60989	0.752414	4.02748	0.341229	G	A	over-recessive
chr4_119365016	4	119365016	C	T	331	4.85498	0.781937	1	1.5		14	4.14286	0.785714		2.76275		T	C	dominant
chr4_120943792	4	120943792	C	T	331	4.86858	0.716767	1	3		14	3.71429	2.18132		2.70765		T	C	dominant
chr4_120955898	4	120955898	A	G	318	4.90094	0.675488	1	2.5		27	3.90741	1.6161		4.39492		G	A	dominant
chr5_25899209	5	25899209	A	G	330	4.87424	0.71438	0			16	3.625	1.81667		3.85645		G	A	dominant
chr5_28734483	5	28734483	G	T	296	4.90034	0.740034	3	3.33333	0.583333	34	4.32353	1.05882	3.62005	3.04236	1.65317	T	G	partial recessive
chr5_51760073	5	51760073	A	G	319	4.86677	0.75971	0			27	4.22222	1.3141		2.63848		G	A	dominant
chr6_1877096	6	1877096	C	A	289	4.74567	0.852629	2	5.25	0.125	55	5.17273	0.585354	1.60518	3.84029	0.411075	C	A	partial recessive	chr6_1877096
chr6_31287112	6	31287112	T	C	210	4.68571	0.934245	4	5.125	0.729167	132	5.01515	0.606639	0.80893	3.5227	0.398044	T	C	partial recessive
chr6_31287118	6	31287118	T	C	211	4.68483	0.929959	4	5.125	0.729167	131	5.01908	0.609248	0.810366	3.5979	0.394232	T	C	partial recessive	chr6_31287118
chr6_41345783	6	41345783	C	T	232	4.90733	0.678604	3	2.83333	1.58333	111	4.68018	1.0036	2.61909	1.71445	2.18306	T	C	partial recessive
*SNP name defined as SNP on the chromosome plus its position on chromosome. N1, X1, and V1 signify spinach genotype (accession) number, average, and variance of SNP homozygous genotype at allele 1; N2, X2, and V2 signify spinach genotype number, average, and variance of SNP homozygous genotypeat allele 2; N3, X3, and V3 signify spinach genotype number, average, and variance of SNP heterozyous gen…

## Sheet: S.T5_121gene
Supplementary Table S5 List of 121 genes located at within 50 Kb distance from 40 associated SNP markers
SNP	Chr	Pos	Genes with a 50 Kb distance (both upstream and downstream)
chr1_11059774	1	11059774	Spo24554	Spo24556	Spo05376	Spo05375
chr2_28471392	2	28471392	Spo15799	Spo15815	Spo15816	Spo15817
chr2_28505558	2	28505558	Spo15817
chr2_28554109	2	28554109	Spo15818
chr2_30749196	2	30749196	Spo04694	Spo04688
chr2_50382388	2	50382388	Spo01684	Spo01590	Spo01685	Spo01686	Spo01687	Spo01591	Spo01688	Spo01689	Spo01690
chr2_53049132	2	53049132	Spo23691	Spo23738	Spo23739	Spo23692	Spo23693	Spo23694	Spo28001	Spo23695	Spo23740	Spo23741	Spo23742	Spo23696
chr3_58479501	3	58479501	Spo24558	Spo24563
chr3_78126596	3	78126596
chr3_89858198	3	89858198	Spo22581
chr3_95114909	3	95114909
chr3_102630467	3	102630467
chr4_9077455	4	9077455	Spo11985	Spo11986	Spo12066	Spo12067	Spo12068	Spo12069	Spo12070
chr4_9152378	4	9152378	Spo12069	Spo12070	Spo12071	Spo12072	Spo12073
chr4_9155049	4	9155049	Spo12069	Spo12070	Spo12071	Spo12072	Spo12073
chr4_9156552	4	9156552	Spo12070	Spo12071	Spo12072	Spo12073
chr4_9163612	4	9163612	Spo12071	Spo12072	Spo12073
chr4_9163658	4	9163658	Spo12071	Spo12072	Spo12073
chr4_9170963	4	9170963	Spo12071	Spo12072	Spo12073
chr4_9171621	4	9171621	Spo12071	Spo12072	Spo12073
chr4_9176069	4	9176069	Spo12071	Spo12072	Spo12073
chr4_17691593	4	17691593	Spo20901	Spo20918	Spo20900
chr4_17807168	4	17807168	Spo20899	Spo20898	Spo20897	Spo20896	Spo20917	Spo20916
chr4_17808562	4	17808562	Spo20899	Spo20898	Spo20897	Spo20896	Spo20917	Spo20916
chr4_20532790	4	20532790	Spo14612	Spo14613	Spo14614	Spo14615
chr4_37613253	4	37613253	Spo03464
chr4_83938338	4	83938338	Spo00329	Spo00332	Spo00330	Spo00331	Spo13571	Spo13572
chr4_86732255	4	86732255	Spo08236	Spo08228	Spo08229	Spo08230	Spo08231	Spo08233
chr4_87601768	4	87601768	Spo19576	Spo19573	Spo19572
chr4_87601781	4	87601781	Spo19576	Spo19573	Spo19572
chr4_119365016	4	119365016	Spo19885	Spo19884	Spo19826	Spo19825	Spo19883	Spo19824	Spo19823	Spo19822	Spo19882	Spo19821	Spo19881	Spo19880
chr4_120943792	4	120943792	Spo18116	Spo18073	Spo18117	Spo18118	Spo18119	Spo18120	Spo18074	Spo18121
chr4_120955898	4	120955898	Spo18117	Spo18118	Spo18119	Spo18120	Spo18074	Spo18121	Spo18122
chr5_25899209	5	25899209	Spo08489	Spo08488	Spo08487
chr5_28734483	5	28734483	Spo03195	Spo03196	Spo03197	Spo03189
chr5_51760073	5	51760073	Spo12219
chr6_1877096	6	1877096	Spo11696	Spo11697	Spo28281	Spo11698
chr6_31287112	6	31287112	Spo04509	Spo04510
chr6_31287118	6	31287118	Spo04509	Spo04510
chr6_41345783	6	41345783	Spo25893	Spo25892	Spo25977	Spo25891	Spo25976	Spo25890	Spo25889	Spo25975	Spo25888	Spo25974	Spo25887	Spo25886
Gene	Chr	start	end	Gene description
Spo24554	1	11013808	11018470	Unknown protein
Spo24556	1	11030428	11032038	40S ribosomal protein S12
Spo05376	1	11087567	11108116	Transducin/WD40 repeat-like superfamily protein
Spo05375	1	11108260	11109210	Purine permease-related family protein
Spo15799	2	28418417	28426192	Fatty acid beta-oxidation multifunctional protein
Spo15815	2	28426675	28428507	Genomic DNA, chrom
Spo15816	2	28440897	28452168	Tesmin/TSO1-like CXC domain-containing protein
Spo15817	2	28461449	28471213	ABH1
Spo15818	2	28604055	28623786	Zinc finger CCCH domain protein
Spo04694	2	30731871	30733475	Transmembrane protein, putative
Spo04688	2	30797432	30801660	Phospholipase D
Spo01684	2	50356380	50356901	RING finger family protein
Spo01590	2	50372467	50388526	Quinoprotein amine dehydrogenase, beta chain-like
Spo01685	2	50389131	50396031	Ferric reductase oxidase
Spo01686	2	50399687	50401105	Receptor-like kinase, putative, Leucine-rich repeat (LRR)
Spo01687	2	50404273	50408433	Transferring glycosyl group transferase
Spo01591	2	50412743	50420823	Mechanosensitive ion channel protein MscS
Spo01688	2	50421743	50425210	Mitogen-activated protein kinase
Spo01689	2	50426701	50426910	Unknown protein
Spo01690	2	50426987	50427740	Unknown protein
Spo23691	2	52998157	52999482	Eukaryotic aspartyl protease family protein
Spo23738	2	53001435	53003177	BEST Arabidopsis thaliana protein match is: conserved peptide upstream open reading frame 47 .
Spo23739	2	53004878	53011322	O-acyltransferase WSD1
Spo23692	2	53024602	53031597	Serine decarboxylase family protein
Spo23693	2	53035359	53040330	Serine decarboxylase family protein
Spo23694	2	53041260	53050511	Serine decarboxylase family protein
Spo28001	2	53051239	53051859	SOUL heme-binding family protein
Spo23695	2	53052327	53058568	NAD(P)H-quinone oxidoreductase subunit N
Spo23740	2	53054449	53067038	Rho GTPase activation protein with PH domain
Spo23741	2	53073789	53085542	Ribosomal protein L10 family protein isoform 2
Spo23742	2	53088352	53096473	Glucose-6-phosphate isomerase
Spo23696	2	53097065	53101953	Chaperone protein DnaJ
Spo24558	3	58434928	58435917	Blue copper protein
Spo24563	3	58519507	58522535	Unknown protein
Spo22581	3	89808524	89823463	Tetratricopeptide repeat-like superfamily protein
Spo11985	4	9026804	9041790	Phosphoglycolate phosphatase-like protein
Spo11986	4	9042796	9056749	Probable E3 ubiquitin-protein ligase ARI7
Spo12066	4	9057265	9068128	Gamma-tubulin complex component, putative
Spo12067	4	9068352	9074655	Calcineurin-like metallo-phosphoesterase superfamily protein
Spo12068	4	9097039	9101229	Receptor-like protein kinase, Leucine-rich repeat (LRR)
Spo12069	4	9103627	9105373	AP2 domain-containing transcription factor
Spo12070	4	9105541	9110912	AP2-like ethylene-responsive transcription factor
Spo12071	4	9151132	9154780	60S ribosomal protein L7a, putative
Spo12072	4	9170439	9178052	Lecithin:cholesterol acyltransferase family protein
Spo12073	4	9181657	9185095	60S ribosomal protein L38
Spo20901	4	17644108	17646417	Leucine-rich repeat receptor-like protein kinase
Spo20918	4	17652813	17661999	PHD-type zinc finger protein
Spo20900	4	17674521	17684091	Receptor-like kinase, Leucine-rich repeat (LRR)
Spo20899	4	17782339	17783055	GATA transcription factor 9, putative
Spo20898	4	17785671	17789186	S-adenosyl-L-methionine-dependent methyltransferases superfamily protein
Spo20897	4	17792732	17793358	Membrane lipoprotein, putative
Spo20896	4	17794710	17803997	tRNA uridine 5-carboxymethylaminomethyl modification enzyme GidA
Spo20917	4	17811182	17820740	SNF2 superfamily chromatin remodeling protein
Spo20916	4	17821922	17823493	Pentatricopeptide repeat-containing protein, putative
Spo14612	4	20529360	20535771	Calmodulin binding protein
Spo14613	4	20558625	20567114	Calmodulin-binding family protein
Spo14614	4	20565284	20570708	ubiquitin-specific protease 16
Spo14615	4	20571595	20572926	Ubiquitin carboxyl-terminal hydrolase family protein
Spo03464	4	37634367	37635101	bZIP transcription factor family protein
Spo00329	4	83880203	83899596	Thiol-disulfide isomerase and thioredoxins protein
Spo00332	4	83899644	83900468	Dof zinc finger protein
Spo00330	4	83914089	83914868	Unknown protein
Spo00331	4	83915058	83915586	Solute carrier family 40 member 2, chloroplastic
Spo13571	4	83947232	83951694	Wall-associated receptor kinase-like 9
Spo13572	4	83960731	83961894	U-box domain-containing protein 27
Spo08236	4	86730376	86739358	Nuclear transport factor 2B
Spo08228	4	86750400	86751481	Jacalin-like lectin domain
Spo08229	4	86752871	86756772	Unknown protein
Spo08230	4	86757246	86760290	Kinase family protein
Spo08231	4	86760497	86760811	Unknown protein
Spo08233	4	86776068	86780286	Glutathione peroxidase
Spo19576	4	87565527	87591975	Unknown protein
Spo19573	4	87599427	87600080	Vacuolar iron transporter homolog 4 (Protein NODULIN-LIKE 4)
Spo19572	4	87636988	87637659	Vacuolar iron transporter homolog 4 (Protein NODULIN-LIKE 4)
Spo19885	4	119301574	119323194	Multidrug resistance protein ABC transporter family protein
Spo19884	4	119323501	119326957	Putative mitochondrial outer membrane protein porin-like
Spo19826	4	119325629	119327997	Unknown protein
Spo19825	4	119328133	119335712	DNA-repair protein
Spo19883	4	119341051	119360311	Glycosyl hydrolase family 10 family protein
Spo19824	4	119360538	119364146	Unknown protein
Spo19823	4	119369046	119369744	Late embryogenesis abundant hydroxyproline-rich glycoprotein
Spo19822	4	119373434	119377163	Unknown protein
Spo19882	4	119379020	119380480	Pentatricopeptide repeat-containing protein, putative
Spo19821	4	119382813	119385992	Unknown protein
Spo19881	4	119390236	119408607	FBD domain
Spo19880	4	119414508	119419789	Nucleobase-ascorbate transporter 6
Spo18116	4	120889052	120897424	dihydroflavonol 4-reductase-like1
Spo18073	4	120903216	120905565	Inosine-5'-monophosphate dehydrogenase
Spo18117	4	120905795	120908316	Kaurene synthase 2
Spo18118	4	120909250	120910744	ABC transporter family protein
Spo18119	4	120912107	120912930	Unknown protein
Spo18120	4	120913709	120920759	Receptor-like kinase
Spo18074	4	120929782	120934888	PLC-like phosphodiesterases superfamily protein
Spo18121	4	120986532	120991601	basic helix-loop-helix (bHLH) DNA-binding superfamily protein
Spo18122	4	120998902	121005765	RING/U-box superfamily protein
Spo08489	5	25855321	25866982	SCAR homolog 2
Spo08488	5	25903881	25906651	60S ribosomal protein L10
Spo08487	5	25918803	25925698	Diacylglycerol acyltransferase
Spo03195	5	28695555	28698588	Thylakoid lumenal P17.1 family protein
Spo03196	5	28700735	28701196	Unknown protein
Spo03197	5	28701226	28714953	Ubiquitin carboxyl-terminal hydrolase
Spo03189	5	28770596	28776787	zinc knuckle (CCHC-type) family protein
Spo12219	5	51703156	51718466	Ras-related small GTP-binding family protein
Spo11696	6	1835960	1838128	Cysteine-rich receptor-like protein kinase
Spo11697	6	1843557	1844426	Cysteine-rich receptor-like protein kinase 26
Spo28281	6	1861535	1862386	Cysteine-rich receptor-kinase-like protein
Spo11698	6	1927045	1927904	Unknown protein
Spo04509	6	31280193	31283957	B3 domain-containing transcription factor ABI3
Spo04510	6	31326235	31330354	Receptor-like protein kinase 2, Leucine-rich repeat (LRR)
Spo25893	6	41303894	41304931	Sulfotransferase
Spo25892	6	41312151	41313206	Sulfotransferase
Spo25977	6	41316466	41317506	Sulfotransferase
Spo25891	6	41318269	41321791	S-adenosyl-L-methionine-dependent methyltransferases superfamily protein
Spo25976	6	41327035	41328039	Sulfotransferase
Spo25890	6	41330209	41331490	Phosphatase-like
Spo25889	6	41332438	41338787	Inositol-pentakisphosphate 2-kinase
Spo25975	6	41340522	41341031	Ribonuclease H
Spo25888	6	41342127	41345503	Dihydroflavonol 4-reductase
Spo25974	6	41347160	41348702	ASR2 protein
Spo25887	6	41367428	41368171	ethylene responsive element binding factor 4
Spo25886	6	41380754	41389747	Acyl-coenzyme A oxidase

## Sheet: S.T6_GP.fold
Supplementary Table S6 Genomic prediction (r-value) of nine testing folds from 2 fold to 10 fold in three SNP sets, all 13235 SNPs, 40 SNP markers and 9 SNP markers estimated by rrBLUP and BL models in in cross-prediction for white rust resistance in 346 spinach accessions
Testing fold	r-value in rrBLUP						r-value in BL						Average (fold)
	all.13235 SNP		40 SNP marker		9 SNP marker		all.13235 SNP		40 SNP marker		9 SNP marker
	rȲ100	SE	rȲ100	SE	rȲ100	SE	rȲ100	SE	rȲ100	SE	rȲ100	SE	rȲ100	SE
2fold	0.632218	0.00515426	0.39053	0.00463577	0.229772	0.00449576	0.761884	0.00383916	0.716535	0.0039285	0.590691	0.00424944	0.36907	0.00292254
3fold	0.659426	0.00580711	0.39548	0.00640589	0.235011	0.00604703	0.804201	0.00345604	0.718189	0.00432223	0.603074	0.0055633	0.379487	0.00351129
4fold	0.679654	0.00585079	0.395652	0.00768125	0.222644	0.00713361	0.811424	0.004663	0.727646	0.00590909	0.595224	0.00678575	0.38136	0.00422483
5fold	0.682795	0.00644789	0.388437	0.00926839	0.21531	0.00800857	0.820198	0.0041475	0.733566	0.00715624	0.599256	0.00943488	0.382173	0.00494039
6fold	0.677829	0.00710223	0.384608	0.00909359	0.247553	0.0101606	0.826278	0.00458146	0.738872	0.00640752	0.595637	0.0100245	0.385642	0.00526332
7fold	0.682411	0.00742776	0.386335	0.0117604	0.223688	0.0110225	0.831489	0.0055174	0.733876	0.007335	0.593159	0.0107806	0.38344	0.00598264
8fold	0.692409	0.0067249	0.394112	0.0113188	0.234552	0.011213	0.832305	0.00558858	0.72342	0.00916768	0.581916	0.0149571	0.384302	0.00655223
9fold	0.693141	0.00815981	0.380606	0.0135503	0.241654	0.0124742	0.828308	0.00625656	0.74074	0.00831386	0.595882	0.0133487	0.386704	0.00690038
10fold	0.666808	0.00926585	0.402764	0.0137281	0.233706	0.0132113	0.836378	0.00658214	0.723301	0.00956454	0.595379	0.0152956	0.38426	0.0075164
Average (SNP.set)	0.674077		0.390947		0.231543		0.81694		0.728461		0.594468		0.381826

## Sheet: S.T7_GP.SNP.number
Supplementary Table S7 Genomic prediction (r-value) of eight different SNP number sets from 9 SNPs to 4,846 SNPs in cross-prediction for white rust resistance in 346 spinach accessions estimated by BL for three SNP sets: Set.13235SNP, Set.4836SNP_select, and Set.8839SNP.random
SNP set	Set.13235SNP		Set.4836SNP.select		Set.8839SNP.random		Average (SNP.set)
	rȲ100	SE	rȲ100	SE	rȲ100	SE	rȲ100	SE
4836SNP	0.788686	0.00544174	0.820198	0.0041475	0.186549	0.00950509	0.598477	0.00636478
2000SNP	0.734787	0.00536825	0.780085	0.00558305	0.167914	0.0107235	0.560929	0.00722492
1000SNP	0.760264	0.00572998	0.791207	0.00499635	0.155963	0.0113048	0.569144	0.00734371
500SNP	0.673388	0.00731617	0.721421	0.00613674	0.198739	0.0120279	0.531182	0.00849359
200SNP	0.52144	0.00940457	0.656961	0.00797684	0.104435	0.0105708	0.427612	0.00931739
100SNP	0.520412	0.00994691	0.584246	0.00938605	0.0956904	0.0106401	0.400116	0.00999104
40SNP	0.291809	0.0126613	0.450291	0.00998966	0.100678	0.0103686	0.280926	0.0110065
9SNP	0.245157	0.00906433	0.307163	0.0128876	0.0715198	0.0120097	0.207947	0.0113206
Average (SNP type)	0.566993		0.638946		0.135186		0.447042

## Sheet: S.T8_GP.model
Supplementary Table S8 Genomic prediction (r-value) of nine GP models, BA, BB, BL, BRR, SVM, RF, rrBLUP, gBLUP, and cBLUP for white rust resistance among seven SNP sets in cross-prediction for white rust resistance in 346 spinach accessions
GP Model	All		40m		9m		40r		9r		40rr		9rr		Average (GP model)
	rȲ100	SE	rȲ100	SE	rȲ100	SE	rȲ100	SE	rȲ100	SE	rȲ100	SE	rȲ100	SE
BA	0.827491	0.00495335	0.733396	0.00696766	0.593667	0.00957128	0.291809	0.0126613	0.327542	0.0141038	0.0460454	0.0106075	0.0426003	0.00981654	0.408936
BB	0.82086	0.00412641	0.733396	0.00696766	0.593667	0.00957128	0.291809	0.0126613	0.327542	0.0141038	0.0460454	0.0106075	0.0426003	0.00981654	0.407988
BL	0.82091	0.00447744	0.733396	0.00696766	0.593667	0.00957128	0.291809	0.0126613	0.327542	0.0141038	0.0460454	0.0106075	0.0426003	0.00981654	0.407996
BRR	0.830017	0.0040225	0.744234	0.0062218	0.600075	0.0098634	0.283158	0.0118621	0.347374	0.0131682	0.00829291	0.0121962	0.0320817	0.0117863	0.406462
SVM	0.699955	0.00766681	0.655465	0.00650234	0.46809	0.00899164	0.258899	0.0114498	0.338814	0.0127193	0.0509048	0.0105201	0	0.0111689	0.343807
RF	0.522202	0.0100917	0.626299	0.00809167	0.558191	0.0095006	0.3785	0.0101201	0.365967	0.0154286	0	0.0111042	0	0.0111042	0.332091
rrBLUP	0.677829	0.00710223	0.384608	0.00909359	0.247553	0.0101606	0.0615332	0.0128299	0.133373	0.0137078	0.104442	0.0125092	0.0604663	0.0131471	0.238543
gBLUP	0.837189	0.000750771	0.737886	0.00112074	0.598068	0.00158399	0.312031	0.00238195	0.298262	0.00231479	0.0685607	0.00339973	0.00832658	0.00375328	0.408618
cBLUP	0.837189	0.000750771	0.766517	0.00193526	0.629974	0.00146078	0.507926	0.000549263	0.384689	0.000593898	0.228451	0.00103792	0.214056	0.000814973	0.509829
Average (SNP.set)	0.83234		0.749956		0.61182		0.399867		0.356116		0.137248		0.128328		0.459382
